# Supplementary material for: Unexpected Pro-Fibrotic Effect of MIF in Non-Alcoholic Steatohepatitis Is Linked to a Shift in NKT Cell Populations
Source: Cells. 2021 Jan 28;10(2):252. doi: 10.3390/cells10020252 (PMC7918903; doi:10.3390/cells10020252)
Supplement: Supplementary file 1 [file cells-10-00252-s001.zip]

Archive with 3 entries (2 files):
- cells-1068813-supplementary-PUB/
- cells-1068813-supplementary-PUB/Supplementary Figures.pdf
- cells-1068813-supplementary-PUB/Supplementary Tables.pdf
